# Supplementary material for: Theoretical Investigation of Competitive Adsorption of Light and Heavy Rare Earth Ions on the (001) Surface of Kaolinite
Source: Molecules. 2025 Feb 11;30(4):838. doi: 10.3390/molecules30040838 (PMC11858435; doi:10.3390/molecules30040838)
Supplement: Supplementary file 1 [file molecules-30-00838-s001.zip]

Archive with 1 entries (1 files):
- molecules-3427232-supplementary.pdf
